# Supplementary material for: Insights into methionine S-methylation in diverse organisms
Source: Nat Commun. 2022 May 26;13:2947. doi: 10.1038/s41467-022-30491-5 (PMC9135737; doi:10.1038/s41467-022-30491-5)
Supplement: Supplementary file 3 — Source Data [file 41467_2022_30491_MOESM3_ESM.xlsx]

## Sheet: Figure 2a
Figure 2a	The substrate specificity of R. indicus B108 MmtN
											All the lines from top to bottom represented:						control1 (blcak line)
																	MmtN+SAM+Gly (magenta line)
																	control2 (blue line)
																	MmtN+SAM+MMPA (brown line)
																	control3 (green line)
																	MmtN+SAM+Met (blueviolet line)
																	SAH standard (greenyellow line)
																	MmtN+SAM+MTHB (gray line)
																	SAM standard (dark green line)

## Sheet: Figure 2b
Figure 2b	Total ion chromatogram (TIC) of the Met sourced SMM (extracted m/z = 164) by MmtN via LC-MS

## Sheet: Figure 2c
Figure 2c	The mass spectra of the Met sourced SMM by MmtN via LC-MS

## Sheet: Figure 2e
Figure 2e	DLS analysis of molecular mass of MmtN in solution
	Item	DLS Temp	Normalized Intensity	Radius	%PD	Range1 Radius (I)	Range 1 %Pd (I)	Range1 %Intensity (I)	Range2 Radius (I)	Range2 %Pd (I)	Range2 %Intensity	Baseline	Amplitude	SOS		Radius (nm)	%Intensity					Mean	Error
		(oC)	(Cnt/s)	(nm)		(0.1-10 nm)			(10-100 nm)							0.0264164	0		Mw (kDa)	Repeat1	102.2	100.633	2.21435
1	Acq1	25	876427	4.8	26	4.57	24.05	95.6	-	-	-	1.01	0.752	17.765		0.0335002	0			Repeat2	98.1
2	Acq2	25	922327	4.8	29.6	4.6	29.07	96.6	-	-	-	1.013	0.742	10.235		0.0424836	0			Repeat3	101.6
3	Acq3	25	895367	4.8	27.7	4.23	15.79	94.2	35.94	11.67	3.7	1.015	0.698	13.618		0.053876	0
4	Acq4	25	955153	4.7	15.3	0.72	6.15	0.6	-	-	-	1.003	0.682	6.076		0.0683233	0
5	Acq5	25	942497	4.5	17.5	4.36	13.64	96	-	-	-	1.003	0.697	6.467		0.0866449	0
6	Acq6	25	880566	4.4	10.1	4.29	12.77	98.5	-	-	-	1.001	0.708	4.337		0.109879	0
7	Acq7	25	856218	4.4	5.4	0.55	9.82	0.4	-	-	-	1	0.738	4.76		0.139345	0
8	Acq8	25	850735	4.3	8.8	4.66	26.84	99.3	-	-	-	1	0.767	4.358		0.176711	0
9	Acq9	25	819569	4.3	13	4.35	24.35	91.5	26.23	17.06	8.5	1	0.798	6.306		0.224098	0
10	Acq10	25	882483	4.4	10.3	4.93	32.9	100	-	-	-	1	0.807	3.146		0.284192	0
Mean		25	888134	4.5	16.4	3.73	19.54	77.3	31.09	14.37	6.1	1.005	0.739	7.707		0.360401	0
S		0	42181	0.2	8.6	1.64	9.03	40.5	6.86	3.81	3.4	0.006	0.043	4.723		0.457045	0
%S		0	5	4.5	52.4	44.09	46.23	52.5	22.08	26.53	56	0.579	5.849	61.278		0.579606	0
S?		0	1779236182	0	73.6	2.7	81.6	1644.2	47.13	14.54	11.7	0	0.002	22.302		0.735033	0
Min		25	819569	4.3	5.4	0.55	6.15	0.4	26.23	11.67	3.7	1	0.682	3.146		0.932139	0
Max		25	955153	4.8	29.6	4.93	32.9	100	35.94	17.06	8.5	1.015	0.807	17.765		1.1821	0
																1.49909	0
																1.90109	0
																2.41088	0
																3.05738	2.51353
																3.87725	54.7839
																4.91697	42.7025
																6.2355	0
																7.9076	0
																10.0281	0
																12.7172	0
																16.1275	0
																20.4522	0
																25.9366	0
																32.8918	0
																41.712	0
																52.8975	0
																67.0825	0
																85.0712	0
																107.884	0
																136.814	0
																173.502	0
																220.028	0
																279.031	0
																353.855	0
																448.745	0
																569.08	0
																721.684	0
																915.21	0
																1160.63	0
																1471.87	0
																1866.56	0
																2367.1	0
																3001.85	0
																3806.83	0
																4827.67	0
																6122.25	0
																7763.99	0
																9845.97	0
																12486.3	0
																15834.6	0
																20080.8	0
																25465.6	0
																32294.4	0

## Sheet: Figure 3f
Figure 3f	Sequence alignment of MmtN from different marine bacteria
Sequence of MmtN from different marine bacteria:
Roseovarius indicus B108	MGDSEEPVVTPHAPEFAFDPTDPWTETFQRGLEIAGLGGKRVYEVGIGTGINVAFMLQICEAALVSGSDLDPRLAGLAERNVRDLAPRRADRFHPVEGAVSLIDTPEARAQVGRSDVIVGCLPQVGEPDDVRLRAFRTAQKAKLAKGADTRDEDHIAHYYPWAEFDSYPFNSVGLGLNEALLRRTRATAPAADVVLNFGARVGSAVLFELFEANGYVPEKLHSQIVLQHAGTDISFFVALENALAQTGLEREFTCEFYGDPEGATRLSATEAQALVDTDSAAEIYHEVCVIRGRPALSENDPSDS
Thalassospira profundimaris WP0211	MQHALEESSETSSPYASDPETPDFAFDPDDPWTQTFQEGLARADLKGKTVYEVGVGTGINVAFILQSCGAKRVYGSDLDPRLVVLAERNIKILSPEHAKHFKPVHGSVSLVDTDEAREKIAMTDVVIACIPQVGEPSDERLTAFREAQSIELAEGAGDEAEDHIAHYYPWSLFDQYPYNSVGLGLNEALMRRIREHAPKAELVMNFGCRIGTEIICECFEANGYKPEKIASKIVLQHSGTDISFFVSLEKALNGTEYEKQLVCKFYGDPEGNQPLSATKAQEMINDDPNVPLYHEVAVIRGTPA
Thalassospira australica NP3b2	MLEDPAKESSETHRRYANTPETPDFAFDPEDPWTQTFQEGLARADLRGKTVYEVGVGTGINVAFILRNCGAARVYGSDLDPRLVVLAESNLRSLSPQHAAYFEPVHGSVSLIDTDAARAKIDKTDVVIACIPQVGEPSDERLTAFREAQSVKLAKGAEDEAEDHIAHYYPWSLFDEYPYNSVGLGLNEALMRRVRQQAPHAQLVMNFGCRIGTEIICECFEANGYKPEKIASKIVLQHAGTDISFFVTLEKALSGTNLEKQLVCKFYSDPDGKKPLSATEAQNLIDMDPEVALYHEVAVIRGIPITN
Roseovarius indicus EhC03	MTDFKTPETVGDSEEPVVTPHAPEFAFDPTDPWTETFQRGLEIAGLGGKRVYEVGIGTGINVAFMLQICEAAVVSGSDLDPRLAGLAERNVRDLAPRRADRFHPVEGAVSLIDTPEARAQVGRSDVIVGCLPQVGEPDDVRLRAFRTAQKAKLAKGADTRDEDHIAHYYPWAEFDSYPFNSVGLGLNEALLRRTRATAPAADVVLNFGARVGSAVLFELFEANGYVPEKLHSQIVLQHAGTDISFFVALENALAQTGLEREFTCEFYGDPEGATRLSATEAQALVDTDSAAEIYHEVCVIRGRPALSETDPSNR
Defluviimonas sp. MS2-2	MTDSKPLPRDTESYETAPSPVSPEFAFDPTDPWTETFQKGLERAELRDKRVYEVGVGTGINVAFMLHICGAAAVAGSDLDPRLAQLAEANVRRLAPREADRFTPVHGEVSLIDHPEARTAVERADIVIGCLPQVGDPDDPRLSSFRRAQKVALADGAEDREADHLAHYYPWADFDAFPFNAVGLGLNEALLRRLRAVAPSAEVVLNFGARIGTEVICGLFEANGYTPEILHAQVVRQHAGTDFSFFVALEKALRGSGLDGDFACEFYADPEGRQHLTAIEAQERVDSDPDAPLFHEVCVIRGRPT
Ponticaulis sp. NAT89	MQTSSATKSGRAKEDGRIVPDRPDFAFDPTDPWTLTFQKGLEAAKLEGKTVYEVGVGTGINVAFLLRMCGAKTVYGSDLDARLPDLAEKNVKDLVAKEAEQFRPIKGSVSLIDSDQARAAVKDSDVVIACLPQVGDPHDSRVTAFRNAQKAPLAEGTGKGPAEDHVAHYYPWAMFDDYPYNSVGLGLNEALLRQVRTEAPKAELIMNFGARIGTDILFDFFKSNGYEPEKISSMIVRQHAGTDISFFVALERALMGTGVESEFACRFYSDEDGTQNLSACEAQDLLTADAKTPIFHEVCTIHAKPV
Labrenzia sp. OB1	MPSGASVPVSADGVSPEVPDFAFDPTDPWTETFQKGLERAGLSGKRIYEVGIGTGINVAFLLRMCGAAHVSGSDLDPRLVVLAERNVRSLAPEEANLFHPVRGEVSLIDTEEAQARIAETDVIIACLPQVGDPGDRRLTAFRKAQSVELPEGAGEKADDHIAHYYPWAAFDEYPFNSVGLGLNEALLRRIRDQAPTAQVIMNFGCRIGTGIIFEMFEANGFRPEKLHSQIVRQDAGTDISFFVMLEKALRGTGLEKDLVCVFFADEDAASPLSASEAQDLLDRDPDTPLFHEVCVIRAVPVAA
Novosphingobium sp. BW1	MSDADGSKVISRHDDPSATTERPGYAFDPTDPWTITFQQGLKAAGLEGKAVYEVGVGTGTNVAFVLRHCAAKVFYGSDLDPRLVELARRNVANLAPERADSFQPVEGAVSLIDTDEARAKIARTDVVIGCLPQVGDPNDERFAAFRAEHAVDLPQGADDEAQDHIAHYYPWAMFDEYPYNSVGLGLNEALLRRIKEQAPKADVVMNFGCRIGSDLIFEMFRANGYEPEKLASQLVLQHAGTDISFFVTLEGALTGTDLEGEFVCRFFADPLGHEPLSARAAQALLDKDPNVPLYHEVAVIRGTPKMD
Sagittula sp. P11	MSDADDSKVISRHDDPSPTTERPGYAFDPTDPWTITFQQGLKAAGLDGKAVYEVGVGTGTNVAFVLRYCGAKVFYGSDLDPRLVELAKRNVANLAPERADSFQPVEGAVSLIDTDEARAKIAKTDVVIGCLPQVGDPNDERFAAFRAEHAINLPQGADDEAQDHIAHYYPWAMFDEYPYNSVGLGLNEALLRRIKEQAPRAEVVMNFGCRIGSDLIFEMFRANGYEPEKLASQLVLQHAGTDISFFVTLEGALTGTDLEGEFVCRFFADPLGHEPLSARAAQVLLDKDPNVPLYHEVAVIRGIPKVE

## Sheet: Figure 3g
Figure 3g	DLS analysis of molecular weight of P169A/R183A variant in solution
	Item	DLS Temp	Normalized Intensity	Radius	%PD	Range1 Radius (I)	Rnage1 %Pd (I)	Rnage1 %Intensity (I)	Range2 Radius (I)	Range2 %Pd (I)	Range2 %Intensity (I)	Baseline	Amplitude	SOS		Radius (nm)	%Intensity					Mean	Error
		(oC)	(Cnt/s)	(nm)		(0.1-10 nm)			(10-100 nm)							0.0264142	0		Mw (kDa)	repeat1	41.5	38.0333	8.73232
1	Acq 1	25	999832	3.4	17.7	4.35	46.99	100	-	-	-	1	0.837	4.885		0.0334974	0			repeat2	28.1
2	Acq 2	25	1023140	3.4	17.2	3.45	24.59	91.3	28.18	19.95	6.7	1.001	0.835	6.524		0.0424801	0			repeat3	44.5
3	Acq 3	25	999069	3.4	17.1	3.56	30.71	92.2	38.97	22.15	7.8	1	0.835	3.373		0.0538715	0
4	Acq 4	25	1009321	3.4	21.2	3.16	21.83	81.5	16.98	16.57	18.5	1	0.812	4.608		0.0683177	0
5	Acq 5	25	987892	3.4	16.5	3.62	29.68	93.9	-	-	-	1	0.796	3.837		0.0866377	0
6	Acq 6	25	1035652	3.4	20.3	4.07	47.79	95.4	61.64	34.13	4.6	1	0.796	3.552		0.10987	0
7	Acq 7	25	1049700	3.4	18.4	3.77	36.75	93.1	41.11	23.77	6.9	1	0.803	3.18		0.139333	0
8	Acq 8	25	1048546	3.5	19.5	3.92	38.63	95.6	-	-	-	1.001	0.81	3.231		0.176697	0
9	Acq 9	25	990801	3.4	19.8	3.36	23.11	99.1	31.08	20.05	11.4	1.001	0.809	4.424		0.224079	0
10	Acq 10	25	1010046	3.4	16.9	4.34	45.87	100	-	-	-	1	0.813	3.195		0.284168	0
Mean			1015400	3.4	18.5	3.76	34.6	93.1	36.33	22.77	9.3	1	0.815	4.081		0.360371	0
S			22808	0	1.6	0.41	10.06	5.5	15.09	6.07	5	0	0.016	1.063		0.457007	0
%S			2	0.9	8.8	10.85	29.07	5.9	41.54	26.65	53.9	0.025	1.938	26.048		0.579558	0
S?			520183053	0	2.6	0.17	101.14	30	227.71	36.82	25.1	0	0	1.13		0.734972	0
min			987892	3.4	16.5	3.16	21.83	81.5	16.98	16.57	4.6	1	0.796	3.18		0.932062	0
Max			1049700	3.5	21.2	4.35	47.79	100	61.64	34.13	18.5	1.001	0.837	6.524		1.182	0
																1.49897	0
																1.90093	0
																2.41068	6.69029
																3.05713	93.3097
																3.87692	0
																4.91656	0
																6.23498	0
																7.90694	0
																10.0273	0
																12.7162	0
																16.1261	0
																20.4505	0
																25.9345	0
																32.8891	0
																41.7086	0
																52.8931	0
																67.0769	0
																85.0642	0
																107.875	0
																136.803	0
																173.487	0
																220.01	0
																279.007	0
																353.826	0
																448.707	0
																569.032	0
																721.624	0
																915.134	0
																1160.54	0
																1471.74	0
																1866.4	0
																2366.9	0
																3001.6	0
																3806.51	0
																4827.26	0
																6121.74	0
																7763.34	0
																9845.15	0
																12485.2	0
																15833.2	0
																20079.1	0
																25463.5	0
																32291.7	0

## Sheet: Figure 3h
Figure 3h	Enzymatic activities of P169A/R183A variant
					Enzymatic activity (mM/min)			Relative activity (%)
		The area of absorbance at 260 nm (control group) (mAU)	The area of absorbance at 260 nm (experimental group) (mAU)			Mean	Error		Mean	Error
WT	Repeat1	69.688	345.721	276.033	0.551459	0.556987	0.0257883	99.0077	100	4.62996
	Repeat2	69.688	362.555	292.867	0.58509			105.046
	Repeat3	69.688	337.187	267.499	0.53441			95.9467
P169A/R183A variant	Repeat1	70.678	247.602	176.924	0.353459	0.35386	0.0420012	63.4592	63.5312	7.5408
	Repeat2	70.678	268.926	198.248	0.39606			71.1077
	Repeat3	70.678	226.88	156.202	0.312061			56.0266

## Sheet: Figure 3i
Figure 3i	Double reciprocal linear fit plots for Met methylation by P169A/R183A variant
1/[Met] (mM-1)		The area of absorbance at 260 nm (control group) (μV)	The area of absorbance at 260 nm (experimental group) (μV)		Enzymatic activity (mM/min)	1/V (min/mM)	Mean	Error
0.02	Repeat1	207.93	1263.97	1056.04	0.00158232	631.984	625.284	6.27645
	Repeat2	207.93	1276.92	1068.99	0.00160172	624.328
	Repeat3	207.93	1285.18	1077.25	0.0016141	619.54
0.04	Repeat1	199.89	868.61	668.72	0.00100198	998.026	989.405	11.3505
	Repeat2	199.89	871.56	671.67	0.0010064	993.643
	Repeat3	199.89	883.32	683.43	0.00102402	976.545
0.06	Repeat1	191.92	575.04	383.12	0.000574049	1742.01	1733.99	7.47271
	Repeat2	191.92	578.32	386.4	0.000578963	1727.23
	Repeat3	191.92	577.09	385.17	0.00057712	1732.74
0.08	Repeat1	176.83	475.22	298.39	0.000447093	2236.67	2241.62	7.7463
	Repeat2	176.83	475.09	298.26	0.000446898	2237.65
	Repeat3	176.83	473.38	296.55	0.000444336	2250.55
0.1	Repeat1	208.61	440.06	231.45	0.000346794	2883.56	2896.45	13.8567
	Repeat2	208.61	439.17	230.56	0.00034546	2894.69
	Repeat3	208.61	437.87	229.26	0.000343512	2911.11
0.2	Repeat1	191.41	321.74	130.33	0.00019528	5120.85	5137.44	17.2393
	Repeat2	191.41	320.87	129.46	0.000193977	5155.26
	Repeat3	191.41	321.35	129.94	0.000194696	5136.22

## Sheet: Figure 3j
Figure 3j	Double reciprocal linear fit plots for SAM demethylation by P169A/R183A variant
1/[SAM] (mM-1)		The area of absorbance at 260 nm (control group) (μV)	The area of absorbance at 260 nm (experimental group) (μV)		Enzymatic activity (mM/min)	1/V (min/mM)	Mean	Error
0.5	Repeat1	541.91	2131.2	1589.29	0.00238132	419.936	411.356	12.2582
	Repeat2	541.91	2143.1	1601.19	0.00239915	416.815
	Repeat3	541.91	2221.68	1679.77	0.00251689	397.316
0.8	Repeat1	324.79	1552.22	1227.43	0.00183912	543.738	550.044	6.97587
	Repeat2	324.79	1521.84	1197.05	0.0017936	557.537
	Repeat3	324.79	1540.77	1215.98	0.00182197	548.858
1	Repeat1	253.01	1095.46	842.45	0.00126229	792.213	775.145	15.9782
	Repeat2	253.01	1116.76	863.75	0.0012942	772.677
	Repeat3	253.01	1130.54	877.53	0.00131485	760.544
1.5	Repeat1	163.92	842.02	678.1	0.00101603	984.221	1031.52	40.9624
	Repeat2	163.92	796.43	632.51	0.000947723	1055.16
	Repeat3	163.92	796.42	632.5	0.000947708	1055.18
2	Repeat1	122.79	581.96	459.17	0.000687998	1453.49	1439.73	13.6971
	Repeat2	122.79	586.39	463.6	0.000694636	1439.6
	Repeat3	122.79	590.78	467.99	0.000701214	1426.1
2.5	Repeat1	97.92	507.69	409.77	0.00061398	1628.72	1639.75	9.92108
	Repeat2	97.92	502.91	404.99	0.000606818	1647.94
	Repeat3	97.92	504.23	406.31	0.000608795	1642.59
3	Repeat1	80.27	396.98	316.71	0.000474543	2107.29	2085.08	24.2671
	Repeat2	80.27	399.79	319.52	0.000478753	2088.76
	Repeat3	80.27	404.38	324.11	0.000485631	2059.18

## Sheet: Figure 4a
Figure 4a	The binding of the SAM to MmtN with MST
Fit Results (Kd)			Dose Response Curve				Graph:								Fit-Values
Fit Model:	Kd		Ligand Concentration [M]	Fnorm [‰]	Error Value										Dose	FNorm
Bound	805.647		0.15	809.732	0										0.139955	806.337
Unbound	916.452		0.075	809.983	0										0.130583	806.389
Kd	0.00083		0.0375	809.835	0										0.121838	806.445
TargetConc	0.00759746		0.01875	810.8	0										0.113679	806.506
Standard Deviation:	3.96646		0.009375	817.255	0										0.106066	806.572
Kd Confidence:	n/a		0.0046875	862.948	0										0.0989631	806.643
			0.00234375	890.235	0										0.0923358	806.721
			0.00117187	905.71	0										0.0861524	806.804
			0.000585937	911.987	0										0.080383	806.894
			0.000292969	913.248	0										0.075	806.993
			0.000146484	913.2	0										0.0699775	807.099
			7.32422e-05	914.256	0										0.0652913	807.215
			3.66211e-05	915.131	0										0.0609189	807.341
			1.83105e-05	914.705	0										0.0568394	807.479
			9.15527e-06	914.73	0										0.053033	807.629
			4.57764e-06	913.847	0										0.0494815	807.792
															0.0461679	807.971
															0.0430762	808.168
															0.0401915	808.383
															0.0375	808.619
															0.0349887	808.88
															0.0326456	809.168
															0.0304595	809.486
															0.0284197	809.839
															0.0265165	810.231
															0.0247408	810.667
															0.023084	811.156
															0.0215381	811.703
															0.0200958	812.318
															0.01875	813.011
															0.0174944	813.796
															0.0163228	814.685
															0.0152297	815.696
															0.0142098	816.848
															0.0132583	818.161
															0.0123704	819.658
															0.011542	821.362
															0.010769	823.294
															0.0100479	825.469
															0.009375	827.898
															0.00874718	830.577
															0.00816141	833.49
															0.00761487	836.609
															0.00710492	839.892
															0.00662913	843.293
															0.00618519	846.762
															0.00577099	850.251
															0.00538452	853.719
															0.00502394	857.129
															0.0046875	860.455
															0.00437359	863.675
															0.00408071	866.775
															0.00380743	869.744
															0.00355246	872.577
															0.00331456	875.271
															0.0030926	877.826
															0.00288549	880.244
															0.00269226	882.528
															0.00251197	884.682
															0.00234375	886.711
															0.0021868	888.619
															0.00204035	890.413
															0.00190372	892.098
															0.00177623	893.678
															0.00165728	895.161
															0.0015463	896.55
															0.00144275	897.852
															0.00134613	899.071
															0.00125598	900.213
															0.00117188	901.281
															0.0010934	902.281
															0.00102018	903.216
															0.000951858	904.09
															0.000888115	904.907
															0.000828641	905.671
															0.000773149	906.386
															0.000721374	907.053
															0.000673065	907.677
															0.000627992	908.26
															0.000585938	908.804
															0.000546699	909.312
															0.000510088	909.787
															0.000475929	910.231
															0.000444058	910.645
															0.00041432	911.032
															0.000386575	911.393
															0.000360687	911.73
															0.000336533	912.045
															0.000313996	912.339
															0.000292969	912.614
															0.00027335	912.87
															0.000255044	913.109
															0.000237965	913.332
															0.000222029	913.541
															0.00020716	913.735
															0.000193287	913.917
															0.000180343	914.086
															0.000168266	914.244
															0.000156998	914.392
															0.000146484	914.529
															0.000136675	914.658
															0.000127522	914.778
															0.000118982	914.89
															0.000111014	914.994
															0.00010358	915.092
															9.66436e-05	915.183
															9.01717e-05	915.268
															8.41332e-05	915.347
															7.8499e-05	915.421
															7.32422e-05	915.49
															6.83374e-05	915.554
															6.3761e-05	915.614
															5.94911e-05	915.67
															5.55072e-05	915.723
															5.179e-05	915.772
															4.83218e-05	915.817
															4.50859e-05	915.86
															4.20666e-05	915.899
															3.92495e-05	915.936
															3.66211e-05	915.971
															3.41687e-05	916.003
															3.18805e-05	916.033
															2.97456e-05	916.061
															2.77536e-05	916.087
															2.5895e-05	916.112
															2.41609e-05	916.135
															2.25429e-05	916.156
															2.10333e-05	916.176
															1.96248e-05	916.194
															1.83105e-05	916.211
															1.70843e-05	916.228
															1.59403e-05	916.243
															1.48728e-05	916.257
															1.38768e-05	916.27
															1.29475e-05	916.282
															1.20805e-05	916.293
															1.12715e-05	916.304
															1.05166e-05	916.314
															9.81238e-06	916.323
															9.15527e-06	916.332
															8.54217e-06	916.34
															7.97013e-06	916.347
															7.43639e-06	916.354
															6.9384e-06	916.361
															6.47376e-06	916.367
															6.04023e-06	916.373
															5.63573e-06	916.378
															5.25832e-06	916.383
															4.90619e-06	916.388
															4.57764e-06	916.392

[truncated: 20 more sheets: Figure 5a, Figure 5b, Figure 5f, Figure 6h, Figure 7c, Figure S1a, Figure S1b, Figure S1c, Figure S1d, Figure S1e, Figure S2, Figure S3, Figure S7, Figure S8a, Figure S8b, Figure S9, Figure S10a, Figure S10b, Figure S10c, Figure S11]
